# Supplementary material for: Tunable Emission Properties of Sb3+/Pb2+ Co-Doped Cs7Cd3Br13 for Optical Anti-Counterfeiting Application
Source: Nanomaterials (Basel). 2025 Aug 13;15(16):1238. doi: 10.3390/nano15161238 (PMC12388824; doi:10.3390/nano15161238)
Supplement: Supplementary file 1 [file nanomaterials-15-01238-s001.zip]

Archive with 1 entries (1 files):
- nanomaterials-3766858-supplementary.pdf
